# Supplementary material for: Ad5-nCoV Vaccination Could Induce HLA-E Restricted CD8+ T Cell Responses Specific for Epitopes on Severe Acute Respiratory Syndrome Coronavirus 2 Spike Protein
Source: Viruses. 2023 Dec 28;16(1):52. doi: 10.3390/v16010052 (PMC10820189; doi:10.3390/v16010052)
Supplement: Supplementary file 1 [file viruses-16-00052-s001.zip]

Archive with 1 entries (1 files):
- viruses-2735181-supplementary.pdf
